# Supplementary material for: Antigenic Characterization of Infectious Bronchitis Virus in the South China during 2021–2022
Source: Viruses. 2023 May 29;15(6):1273. doi: 10.3390/v15061273 (PMC10301595; doi:10.3390/v15061273)
Supplement: Supplementary file 1 [file viruses-15-01273-s001.zip › Supplementary Table S1.xlsx]

## Sheet: Sheet1
Supplementary Table S1
The primers used for PCR.
Gene	Primer sequence( 5’-3’)
IBV-N	F	GAGGATCCATGGCAAGCGGTAAGG
	R	GACATTTCCCTGGCGATAGAC
IBV-M	F	CCTAAGAACGGTTGGAAT
	R	TACTCTCTACACACACAC
IBV-S1	F	TTGAAAACTGAACAAAAGACCG
	R	TACAAAACCTGCCATAACTAACAT
NDV	F	CTCAGCAGGCAATGGAAGAA
	R	GCTCAGGAGTGATAAAGACTTG
AIV	F	ACAAGACCAATCCTGTCACCTC
	R	CAGCTGGCAAGTGCACC
ALV-J	F	GGATGAGGTGACTAAGAAAG
	R	CGAACCAAAGGTAACACACG
ILTV	F	AGGTTGCCGTCTATACTTAGC
	R	TTGCAAATAGCGTCTGGTCGATTGAT
CAV	F	CATCAACGGAGTTCAGCC
	R	CCTTGGAAGCGGATAGTCTT
REO	F	ATCCATGGGGATTAACTCAA
	R	AGTCGACTGGTATCGATGCC
REV	F	CGCTGGCTCGCTAACTGCCAT
	R	ACGGATTCAGTCCGGATCCCT
FAdV	F	AACGTCAATCCCTTCAAAACAA
	R	TTGCCTGTGGCGAAAGGCG
IBDV	F	AGCGATGACGAACCTGCAAG
	R	ACCACCGGCACAGCTATCCT
