# Supplementary material for: Antigenic Characterization of Infectious Bronchitis Virus in the South China during 2021–2022
Source: Viruses. 2023 May 29;15(6):1273. doi: 10.3390/v15061273 (PMC10301595; doi:10.3390/v15061273)
Supplement: Supplementary file 1 [file viruses-15-01273-s001.zip › Supplementary Table S2.xlsx]

## Sheet: Sheet1
Supplementary Table S2 Recombinant breakpoints, genes, and major and minor related sequences of genomic recombination events.
Breakpoints		Strains	Major sequence	Minor sequence	Detection method (P-value)
Start	End				RDP	GENECONV	Bootscan	Maxchi	SiSscan	3Seq
703	1442	210059GXYL	KF377577_4/91vaccine	KR608272_LDT3-A_China_2003	3.76361e-37	1.8336e-31	7.5881e-36	6.5106e-23	2.63404e-23	1.60391e-29
				DQ167147_CK/CH/LSC/99I_China_1999
677	1312	220149YNKM	KF377577_4/91vaccine	AY189157_LX4_China_1999	1.46559e-30	1.28064e-27	2.92877e-22	4.10979e-14	4.03629e-18	2.52981e-18
				AF193423_QXIBV_China_1999
1462	1614	220198GDZC	AF193423_QXIBV_China_1999	KX107677_CK/CH/GD/XX1401-2_China_2014	2.88941e-23	2.98217e-20	1.56272e-21	2.1876e-07	4.98977e-08	NS
				DQ646405_TW2575/98_China_1998
1055	1185	210099GXNN	KY407558_gammaCoV/ck/China/I0118/14_China_2014	AY043312_A2_China_1996	9.00801e-10	0.000211602	5.21849e-07	0.00382582	0.00343488	0.0390232
				DQ400359_IS/1201_Israel_2004
