# Supplementary material for: Antigenic Characterization of Infectious Bronchitis Virus in the South China during 2021–2022
Source: Viruses. 2023 May 29;15(6):1273. doi: 10.3390/v15061273 (PMC10301595; doi:10.3390/v15061273)
Supplement: Supplementary file 1 [file viruses-15-01273-s001.zip › Supplementary Table S3.xlsx]

## Sheet: Sheet1
Supplementary Table S3 Clinical observations of chickens in the two week post challenge.
Immunization Strain	Challenge Strain	Clinical Type	Onset of Symptoms (dpc)	Scores Accumulation and Ratio
210059GXYL	210059GXYL	none	none	0(0)
220161YNKM	220161YNKM	none	none	0(0)
210127GXYL	210127GXYL	none	none	0(0)
220149YNKM	220149YNKM	none	none	0(0)
210085GXYL	210085GXYL	none	none	0(0)
220198GDZC	220198GDZC	none	none	0(0)
210099GXYL	210099GXYL	none	none	0(0)
H120	H120	none	none	0(0)
4/91	4/91	none	none	0(0)
PBS	210059GXYL	RS	6	5(100%)
PBS	220161YNKM	RS	6	4(80%)
PBS	210127GXYL	I	7	5(100%)
PBS	220149YNKM	RS	7	5(100%)
PBS	210085GXYL	I	6	5(100%)
PBS	220198GDZC	RS	6	5(100%)
PBS	210099GXYL	RS	7	5(100%)
Note: 0: normal, 1:depression or ruffled feathers, 2: cough or liquid feces, 3: death; dpc: day post challenge
